# Supplementary material for: Hydrosols from Rosmarinus officinalis, Salvia officinalis, and Cupressus sempervirens: Phytochemical Analysis and Bioactivity Evaluation
Source: Plants (Basel). 2022 Jan 27;11(3):349. doi: 10.3390/plants11030349 (PMC8840401; doi:10.3390/plants11030349)
Supplement: Supplementary file 1 [file plants-11-00349-s001.zip]

Archive with 1 entries (1 files):
- plants-1524785-supplementary.pdf
